# Supplementary material for: Impact of Policies in Nutrition and Physical Activity on Diabetes and Its Risk Factors in the 28 Member States of the European Union
Source: Nutrients. 2021 Sep 28;13(10):3439. doi: 10.3390/nu13103439 (PMC8537865; doi:10.3390/nu13103439)
Supplement: Supplementary file 1 [file nutrients-13-03439-s001.zip]

Archive with 1 entries (1 files):
- nutrients-1287055-supplementary.pdf
